# Supplementary material for: Structure and Electrical Properties of Microwave Sintered BTS-BCT-xBF Lead-Free Piezoelectric Ceramics
Source: Materials (Basel). 2022 Feb 27;15(5):1789. doi: 10.3390/ma15051789 (PMC8911552; doi:10.3390/ma15051789)
Supplement: Supplementary file 1 [file materials-15-01789-s001.zip]

Archive with 1 entries (1 files):
- materials-1552637-supplementary.pdf
